# Supplementary material for: Jellyfish extract induces apoptotic cell death through the p38 pathway and cell cycle arrest in chronic myelogenous leukemia K562 cells
Source: PeerJ. 2017 Jan 19;5:e2895. doi: 10.7717/peerj.2895 (PMC5251936; doi:10.7717/peerj.2895)
Supplement: Data S1 [file peerj-05-2895-s001.zip]

Archive with 33 entries (33 files):
- Figure 6. C) cyclinD1.jpg.png
- Figure 4. A) beta actin.png
- Figure 4. A) caspase-3.png
- Figure 4. A) caspase-8.png
- Figure 4. A) caspase-9.png
- Figure 4. A) PARP.png
- Figure 4. C) BAX.png
- Figure 4. C) Bcl2.png
- Figure 4. C) beta actin.png
- Figure 4. F) beta actin.png
- Figure 4. F) caspase-3.png
- Figure 4. F) PARP.png
- Figure 5. A) beta actin.png
- Figure 5. A) ERK.png
- Figure 5. A) JNK.png
- Figure 5. A) p38.png
- Figure 5. A) p-ERK.png
- Figure 5. A) p-JNK.png
- Figure 5. A) p-p38.png
- Figure 5. C) beta actin.png
- Figure 5. C) ERK.png
- Figure 5. C) JNK.png
- Figure 5. C) p38.png
- Figure 5. C) p-ERK.png
- Figure 5. C) p-JNK.jpg.png
- Figure 5. C) p-p38.png
- Figure 5. F) beta actin.png
- Figure 5. F) caspase-3.png
- Figure 5. F) p-p38.png
- Figure 6. C) beta actin.jpg
- Figure 6. C) CDK2.png
- Figure 6. C) CDK4.png
- Figure 6. C) cyclinA.png
