# Supplementary material for: Jellyfish extract induces apoptotic cell death through the p38 pathway and cell cycle arrest in chronic myelogenous leukemia K562 cells
Source: PeerJ. 2017 Jan 19;5:e2895. doi: 10.7717/peerj.2895 (PMC5251936; doi:10.7717/peerj.2895)
Supplement: Data S2 [file peerj-05-2895-s002.xlsx]

## Sheet: pJNK, JNK
	jnk
1	11031.7	15.523				pjnk/jnk			0	0.25	5	1	1.5	2
2	12499.7	17.588				0.0731173		pjnk/jnk	0.0731173	0.984421	1.42224	1.21902	1.06408	1.21216
3	10345.8	14.558				0.984421
4	11665	16.414				1.42224
5	12964.5	18.242				1.21902		0.0731173
6	12561.1	17.675				1.06408		0.984421
						1.21216		1.42224
	pjnk							1.21902
1	747.648	1.135						1.06408
2	11402.1	17.314						1.21216
3	13635.1	20.705
4	13176.2	20.009
5	12782.7	19.411
6	14109.3	21.425
	jnk
1	8907.08	18.505
2	9977.56	20.729
3	6012.15	12.491
4	7255.83	15.075				perk/erk				0	0.25	5	1	1.5	2
5	8221.32	17.081				0.18676			pjnk/jnk	0.18676	0.848666	1.54767	1.253	1.03296	1.43222
6	7758.61	16.119				0.848666
	pjnk					1.54767
1	2156.37	3.456				1.253			0.18676
2	10976.5	17.592				1.03296			0.848666
3	12062	19.332				1.43222			1.54767
4	11785.3	18.889							1.253
5	11008.9	17.644							1.03296
6	14404.2	23.086							1.43222
	pjnk/jnk	0.0731173	0.984421	1.42224	1.21902	1.06408	1.21216
	pjnk/jnk	0.18676	0.848666	1.54767	1.253	1.03296	1.43222
		0	0.25	5	1	1.5	2
	average	0.129939	0.916544	1.48496	1.23601	1.04852	1.32219
		0.064665	1.0803	1.32005	1.26192	1.10535	1.23701
		0.18676	0.848666	1.54767	1.253	1.03296	1.43222
	표준편차	0.0863344	0.163791	0.160954	0.00630606	0.051185	0.138037
	표준오차	0.0610477	0.115818	0.113812	0.00445906	0.0361932	0.0976068

## Sheet: pERK, ERK
	erk
1	21419.9	20.323				perk/erk			0	0.25	0.5	1	1.5	2
2	16274.3	15.441				1.12449		perk/erk	1.12449	1.1599	0.649297	1.36207	0.95206	0.788514
3	15513.2	14.719				1.1599
4	14778.9	14.022				0.649297
5	16708.4	15.853				1.36207
6	20702.6	19.642				0.95206
						0.788514
	perk
1	20366.5	22.853
2	15961.8	17.91
3	8516.98	9.557
4	17021.4	19.099
5	13451.5	15.093
6	13803.2	15.488
	erk
1	17540.7	15.742
2	16976.7	15.236
3	19413.3	17.423
4	15433.9	13.851				perk/erk				0	0.25	0.5	1	1.5	2
5	16536.3	14.841				1.16732			perk/erk	1.16732	1.04017	0.696665	1.39253	1.03962	0.825984
6	25523.2	22.906				1.04017
	perk					0.696665
1	10702	18.376				1.39253
2	9229.97	15.848				1.03962		1.16732
3	7069.17	12.138				0.825984		1.04017
4	11232.9	19.288						0.696665
5	8985.7	15.429						1.39253
6	11019	18.92						1.03962
								0.825984
	perk/erk	1.12449	1.1599	0.649297	1.36207	0.95206	0.788514
	perk/erk	1.16732	1.04017	0.696665	1.39253	1.03962	0.825984
		0	0.25	0.5	1	1.5	2
	average	1.14591	1.10003	0.672981	1.3773	0.99584	0.807249
		1.12449	1.1599	0.649297	1.36207	0.95206	0.788514
		1.16732	1.04017	0.696665	1.39253	1.03962	0.825984
	표준편차	0.0302879	0.0846626	0.0334946	0.0215391	0.0619146	0.0264953
	표준오차	0.0214168	0.0598655	0.0236843	0.0152305	0.0437802	0.018735

## Sheet: p-p38, p38
	p38
1	23597.5	20.925				pp38/p38			0	0.25	0.5	1	1.5	2
2	16266.7	14.425				0.279379		pp38/p38	0.279379	0.283813	0.50816	1.45938	1.42747	2.19295
3	18519.5	16.422				0.283813
4	17392.4	15.423				0.50816
5	18759.5	16.635				1.45938			0.279379
6	18235.2	16.17				1.42747			0.283813
						2.19295			0.50816
	pp38								1.45938
1	3169.76	5.846							1.42747
2	2219.86	4.094							2.19295
3	4524.91	8.345
4	12204.2	22.508
5	12875.1	23.746
6	19226.9	35.46
	p38
1	18672.7	21.149
2	11776.6	13.338
3	14609.6	16.547
4	13526.5	15.32				pp38/p38			0	0.25	0.5	1	1.5	2
5	13737.1	15.559				0.231548		pp38/p38	0.231548	0.193882	0.389315	2.00157	1.44682	1.81889
6	15970.7	18.088				0.193882
	pp38					0.389315
1	1189.91	4.897				2.00157
2	628.246	2.586				1.44682
3	1565.06	6.442				1.81889
4	7450.23	30.664
5	5469.47	22.511
6	7993.54	32.9
	24296.5
	pp38/p38	0.279379	0.283813	0.50816	1.45938	1.42747	2.19295
	pp38/p38	0.231548	0.193882	0.389315	2.00157	1.44682	1.81889
		0	0.25	0.5	1	1.5	2
	average	0.255463	0.238847	0.448738	1.73047	1.43714	2.00592
		0.279379	0.283813	0.50816	1.45938	1.42747	2.19295
		0.231548	0.193882	0.389315	2.00157	1.44682	1.81889
	표준편차	0.0338217	0.0635906	0.0840358	0.383385	0.0136777	0.264504
	표준오차	0.0239156	0.0449653	0.0594223	0.271094	0.00967158	0.187032
